# Supplementary material for: SpaDecon: cell-type deconvolution in spatial transcriptomics with semi-supervised learning
Source: Commun Biol. 2023 Apr 7;6:378. doi: 10.1038/s42003-023-04761-x (PMC10082183; doi:10.1038/s42003-023-04761-x)
Supplement: Supplementary file 4 — Supplementary Data 1 [file 42003_2023_4761_MOESM4_ESM.txt]

"spot" "spadecon" "spadecon_without_smoothing" "rctd" "spotlight" "stereoscope" "cell2location"
"27x14" 0.087098666 0.054539777 0.563372264567359 0.164989267703192 0.72784203 0.688237275829263
"26x14" 0.076426305 0.08115346 0.0949172733967337 0.264658823836633 0.47519767 0.467599560660345
"25x14" 0.06516993 0.0074853776 0.117000460613039 0.107569660940326 0.2785601 0.328309155467405
"27x15" 0.071926095 0.22565715 0.182160332891388 0.218642496167884 0.5154378 0.585311652249722
"26x15" 0.14313091 0.12742847 0.123660924949496 0 0.41952246 0.364969607377583
"25x15" 0.10509913 0.053936936 0.116397426699555 0.136131080403135 0.48583382 0.451997616719121
"24x15" 0.090110034 0.06864145 0.16471623660702 0.157632155212013 0.5272081 0.441843836719279
"23x15" 0.05245327 0.03723843 0.0990428093047562 0.113494950664049 0.44012484 0.387309082237302
"22x15" 0.1681447 0.09822329 0.182526974294637 0.0861280093584898 0.5111192 0.391211945479424
"26x16" 0.1750261 0.05561227 0.203388093157163 0.111563356671708 0.4705575 0.457203006172511
"25x16" 0.09056856 0.18079771 0.314586946380098 0.253114290091056 0.7110031 0.660749031020915
"24x16" 0.10483785 0.08417398 0.229480772540446 0.112310712255561 0.44497892 0.446393069499137
"23x16" 0.04059941 0.049997333 0.13719251041549 0.237269045679923 0.5855289 0.573403085588817
"22x16" 0.21086487 0.07089062 0.144416353381726 0 0.38226727 0.318325896647459
"27x17" 0.13669968 0.08844309 0.114888827268229 0.189492515732574 0.36932826 0.494574263316811
"26x17" 0.116172485 0.05345145 0.169092245602641 0.147881248826634 0.37653303 0.497527015481372
"25x17" 0.09171594 0.02294266 0.292283609753453 0.170258535694016 0.62344784 0.593986041775485
"27x18" 0.16655664 0.07374207 0.269465212054094 0.209290711346293 0.54153466 0.542146558829637
"26x18" 0.11877753 0.06635391 0.0763269798159485 0 0.36013743 0.221503010499378
"25x18" 0.09038443 0.075492434 0.250105648252165 0.0568342485807533 0.50893694 0.410071038546594
"24x18" 0.11545668 0.07817986 0.0719929331460298 0.115957823048673 0.4152355 0.415115839102271
"27x19" 0.11877604 0.43037215 0.34515968389265 0.284592778785239 0.757978 0.644319682726249
"26x19" 0.09351262 0.13008082 0.256052576553106 0.174894817579602 0.7295917 0.522727397857776
"25x19" 0.078382306 0.31594664 0.39067548513341 0.31424416716595 0.5803872 0.682657666172605
"24x19" 0.11081404 0.09583558 0.227962474049685 0.173610280764393 0.56632465 0.538119930286673
