# Supplementary material for: SpaDecon: cell-type deconvolution in spatial transcriptomics with semi-supervised learning
Source: Commun Biol. 2023 Apr 7;6:378. doi: 10.1038/s42003-023-04761-x (PMC10082183; doi:10.1038/s42003-023-04761-x)
Supplement: Supplementary file 6 — Supplementary Data 3 [file 42003_2023_4761_MOESM6_ESM.txt]

"cell_type" "spadecon" "spadecon_without_smoothing" "rctd" "spotlight" "stereoscope" "cell2location" "music" "music_smooth"
"Acinar_cells" 0.0042534278733259 0.00355805027355604 0.0333726986131889 0.00113689042563284 0.0183717126795199 0.00394974807435692 0.000369133143721978 0.000588094058684635
"Cancer_clone_A" 0.0209048457762234 0.0225981049167992 0.0316248068508263 0.0223827977082457 0.0278138017240769 0.0331695722461304 0.0220932550662507 0.0315675023198216
"Ductal_CRISP3_high/centroacinar_like" 0.00782838978737328 0.00740004238703137 0.0132491789519107 0.00825046552683963 0.0146169452747863 0.00993793833092773 0.0156950518943789 0.00949178715417007
"Ductal_MHC_Class_II" 0.0105086687407875 0.010529151815519 0.00826393042870038 0.00770655725944803 0.0120768021198675 0.00538339809650121 0.00453254369819612 0.0067587224235021
"Ductal_terminal_ductal_like" 0.0570081376003266 0.0504828092636771 0.0371473364801269 0.0267470030640867 0.0270949365867785 0.0507433946677306 0.0167989940351091 0.0340951945613695
"Endocrine_cells" 0.0017509171601288 0.00196406464069033 0.0312678255553102 0.00390979360167014 0.0187462267207631 0.0293309251190463 0.0732081402007676 0.00486448221264999
"Endothelial_cells" 0.0434440831182151 0.0416840170470469 0.0523784066137436 0.0514335827641469 0.0543399771638665 0.058229645718999 0.0484420208759655 0.0575389137016016
"Macrophages" 0.00141981047533516 0.00109250392201048 0.00121466932817025 0.00296547098770245 0.00118206561879489 0.00132654663860898 0.00123964784556657 0.00135079086909271
"Mast_cells" 0.00200672745368495 0.00230328602255945 0.0169192445484165 0.0106867709261922 0.0026039228134893 0.0220137851710351 0.0235375947006861 0.0198518181624194
"Monocytes" 0.00351332036682003 0.00345144121415396 0.000276892137187336 0.0032293410856218 0.00258552036839224 0.000747263781599084 0.000446375981065068 0.00988209048018084
"RBCs" 0.00984885164375125 0.00984885164375125 0.0486222428085507 0.0962703503140201 0.0561925433616321 0.0499917341752637 0.00850371256032647 0.0325270345604284
"Tuft_cells" 0.00237192131337381 0.00253583330439164 0.00632891119926337 0.00541643259735309 0.00532471242472248 0.00575666163992711 0.00541283093385431 0.00406567834668635
"mDCs" 0.00197083023084674 0.00176158164071731 0.00465166374755692 0.0048354066286598 0.00427749009553348 0.00512934253227364 0.00472336207906251 0.0034049022653251
